# Supplementary material for: Optimizing pureed diets via texture analysis: A study on the impact of different energy levels and ingredient ratios on nasogastric tube patency
Source: PLoS One. 2025 Aug 29;20(8):e0329207. doi: 10.1371/journal.pone.0329207 (PMC12396748; doi:10.1371/journal.pone.0329207)
Supplement: S1 Dataset — Raw data file (Correlation Analysis.xlsx) containing correlation analyses between nutrients, ingredient categories, blockage status, and maximum injection force. (XLSX) [file pone.0329207.s001.xlsx]

## Sheet: Correlation Analysis 1
	Variable	Regression Coefficient	Standard Error	t-value	p-value	95%95% CI Lower	95%95% CI Upper
const	Constant	-7.15695	13.4488	-0.532162	0.595522	-33.7638	19.4499
Protein（g）	Protein（g）	0.185537	0.150664	1.23146	0.220374	-0.112534	0.483608
Fat（g）	Fat（g）	-0.224832	0.463204	-0.485385	0.62822	-1.14123	0.691561
Carbohydrate（g）	Carbohydrate（g）	0.246522	0.0578038	4.2648	3.81961e-05	0.132164	0.36088
Dietary Fiber（g）	Dietary Fiber（g）	0.114928	0.754621	0.152298	0.879188	-1.378	1.60786

## Sheet: Correlation Analysis 2
Statistic	Value
R²	0.5002820284984113
Adjusted R²	0.48490609091374703
F-statistic	32.536684396884205
F-statisticp-value	8.758008073598955e-19
AIC	1219.381327974032
BIC	1233.9077018662242
Statistic	Value
Condition Number	1843.8410589620003

## Sheet: Correlation Analysis 3
Nutrient	Spearman	p-value	Explanation
Energy (kcal)（kcal）	0.75859	1.63508e-26	Nutrient Energy (kcal)（kcal） Mean Maximum Thrust Spearman correlation coefficient is 0.759，indicating a strong correlation between them。p-value 1.64e-26，less than 0.05, indicating this correlation is statistically significant。
Protein（g）	0.707781	8.17456e-22	Nutrient Protein（g） Mean Maximum Thrust Spearman correlation coefficient is 0.708，indicating a strong correlation between them。p-value 8.17e-22，less than 0.05, indicating this correlation is statistically significant。
Fat（g）	0.661779	2.36812e-18	Nutrient Fat（g） Mean Maximum Thrust Spearman correlation coefficient is 0.662，indicating a moderate correlation between them。p-value 2.37e-18，less than 0.05, indicating this correlation is statistically significant。
Carbohydrate（g）	0.736011	2.7247e-24	Nutrient Carbohydrate（g） Mean Maximum Thrust Spearman correlation coefficient is 0.736，indicating a strong correlation between them。p-value 2.72e-24，less than 0.05, indicating this correlation is statistically significant。
Dietary Fiber（g）	0.667816	9.01962e-19	Nutrient Dietary Fiber（g） Mean Maximum Thrust Spearman correlation coefficient is 0.668，indicating a moderate correlation between them。p-value 9.02e-19，less than 0.05, indicating this correlation is statistically significant。
