# Supplementary material for: Optimizing pureed diets via texture analysis: A study on the impact of different energy levels and ingredient ratios on nasogastric tube patency
Source: PLoS One. 2025 Aug 29;20(8):e0329207. doi: 10.1371/journal.pone.0329207 (PMC12396748; doi:10.1371/journal.pone.0329207)
Supplement: S2 Dataset — Raw data file (Descriptive.xlsx) containing descriptive statistics of energy, protein, fat, carbohydrate, and dietary fiber contents across formulations. (XLSX) [file pone.0329207.s002.xlsx]

## Sheet: Descriptive
	Lihengyun nutritional powder					Rice Carrot Pork					Rice Flour Carrot Pork					Rice Sweet Potato Carrot Pork					Rice Carrot Beef					Rice Flour Carrot Beef					Rice Sweet Potato Carrot Beef					Rice Carrot Fish					Rice Flour Carrot Fish					Rice Sweet Potato Carrot Fish
	Mean	Standard Deviation	Minimum	Maximum	Median	Mean	Standard Deviation	Minimum	Maximum	Median	Mean	Standard Deviation	Minimum	Maximum	Median	Mean	Standard Deviation	Minimum	Maximum	Median	Mean	Standard Deviation	Minimum	Maximum	Median	Mean	Standard Deviation	Minimum	Maximum	Median	Mean	Standard Deviation	Minimum	Maximum	Median	Mean	Standard Deviation	Minimum	Maximum	Median	Mean	Standard Deviation	Minimum	Maximum	Median	Mean	Standard Deviation	Minimum	Maximum
Energy
900	9.61566666666667	0.19681548042096	9.43	9.822	9.595	16.4283333333333	0.0470141822574145	16.382	16.476	16.427	15.427	0.551848711151888	14.79	15.76	15.731	28.9113333333333	1.3843967398594	27.599	30.358	28.777	34.8053333333333	0.813900690092677	33.921	35.523	34.972	16.9616666666667	0.816437586918518	16.328	17.883	16.674	33.138	0.565023008381072	32.624	33.743	33.047	33.0566666666667	0.0587905888160112	33.011	33.123	33.036	15.772	0.341834755400908	15.406	16.083	15.827	30.1306666666667	2.60822436407095	27.124	31.785
1200	14.567	0.175017142017575	14.368	14.697	14.636	24.3573333333333	0.374873756527892	23.927	24.613	24.532	21.698	0.130357201565545	21.605	21.847	21.642	35.463	1.2698535348614	34.315	36.827	35.247	52.7056666666667	0.237908245618631	52.448	52.917	52.752	24.8506666666667	1.13326357628459	23.607	25.825	25.12	48.3263333333333	0.421381458222039	47.866	48.693	48.42	58.69	0.610891970809901	58.317	59.395	58.358	24.792	0.543622111397246	24.172	25.187	25.017	43.744	0.297153159162072	43.404	43.954
1500	15.1206666666667	0.13687342084325	15.014	15.275	15.073	38.7246666666667	0.265767442199631	38.428	38.941	38.805	32.8863333333333	0.783411981867351	32.304	33.777	32.578	58.836	0.886357151491431	58.253	59.856	58.399	67.845	0.830121075506462	67.176	68.774	67.585	32.6723333333333	0.4213790850687	32.336	33.145	32.536	59.7046666666667	0.769023623390942	59.038	60.546	59.53	76.3166666666667	0.280500148544225	76.128	76.639	76.183	34.9173333333333	0.692748391072351	34.121	35.381	35.25	72.266	0.430149973846333	71.869	72.723
1800	18.9396666666667	0.748528111251229	18.233	19.724	18.862	76.478	0.598097818086645	75.797	76.918	76.719	40.9243333333333	0.781693887230377	40.263	41.787	40.723	76.3446666666667	0.936228782581128	75.443	77.312	76.279	84.593	0.180369066083957	84.397	84.752	84.63	46.1016666666667	0.276123764521152	45.89	46.414	46.001	74.5803333333333	1.24238493766358	73.526	75.95	74.265	88.6206666666667	0.581123337453708	88.183	89.28	88.399	44.528	0.495403875640875	44.168	45.093	44.323	87.6003333333333	0.376869119633511	87.19	87.931
2100	22.8056666666667	0.699129697075823	22.166	23.552	22.699	97.457	0.425543182297633	97.035	97.886	97.45	46.775	0.58404023833979	46.401	47.448	46.476	99.0983333333333	1.60443583023234	97.33	100.461	99.504	117.590333333333	0.263154580680884	117.366	117.88	117.525	69.6443333333333	0.100081633346655	69.532	69.724	69.677	103.644666666667	1.77948007387925	102.162	105.618	103.154	118.687	1.06167414963349	117.495	119.531	119.035	57.7973333333333	0.234591844132174	57.594	58.054	57.744	100.034	1.89555242607532	97.896	101.509
[truncated: 91 more columns]

## Sheet: Mean ± Standard Deviation
	Lihengyun nutritional powder	Rice Carrot Pork	Rice Flour Carrot Pork	Rice Sweet Potato Carrot Pork	Rice Carrot Beef	Rice Flour Carrot Beef	Rice Sweet Potato Carrot Beef	Rice Carrot Fish	Rice Flour Carrot Fish	Rice Sweet Potato Carrot Fish	Rice Celery Pork	Rice Flour Celery Pork	Rice Sweet Potato Celery Pork	Rice Celery Beef	Rice Flour Celery Beef	Rice Sweet Potato Celery Beef	Rice Celery Fish	Rice Flour Celery Fish	Rice Sweet Potato Celery Fish	Rice Cabbage Pork	Rice Flour Cabbage Pork	Rice Sweet Potato Cabbage Pork	Rice Cabbage Beef	Rice Flour Cabbage Beef	Rice Sweet Potato Cabbage Beef	Rice Cabbage Fish	Rice Flour Cabbage Fish	Rice Sweet Potato Cabbage Fish
900	9.62 ± 0.20	16.43 ± 0.05	15.43 ± 0.55	28.91 ± 1.38	34.81 ± 0.81	16.96 ± 0.82	33.14 ± 0.57	33.06 ± 0.06	15.77 ± 0.34	30.13 ± 2.61	15.86 ± 0.04	18.26 ± 0.81	34.09 ± 0.78	38.56 ± 0.45	18.08 ± 0.78	38.20 ± 0.71	28.19 ± 0.44	18.41 ± 0.75	35.00 ± 0.80	15.99 ± 0.37	16.88 ± 1.27	24.68 ± 1.27	25.82 ± 0.37	21.66 ± 0.65	35.49 ± 0.42	19.93 ± 0.72	18.71 ± 0.05	30.92 ± 1.24
1200	14.57 ± 0.18	24.36 ± 0.37	21.70 ± 0.13	35.46 ± 1.27	52.71 ± 0.24	24.85 ± 1.13	48.33 ± 0.42	58.69 ± 0.61	24.79 ± 0.54	43.74 ± 0.30	28.95 ± 0.85	21.56 ± 0.55	44.27 ± 1.11	51.47 ± 0.45	28.65 ± 0.47	45.35 ± 0.44	41.73 ± 1.03	20.68 ± 0.20	57.07 ± 0.38	20.69 ± 0.46	24.97 ± 0.46	39.50 ± 0.65	31.04 ± 0.80	25.92 ± 0.09	48.98 ± 0.58	25.59 ± 0.25	24.23 ± 0.81	55.93 ± 0.67
1500	15.12 ± 0.14	38.72 ± 0.27	32.89 ± 0.78	58.84 ± 0.89	67.84 ± 0.83	32.67 ± 0.42	59.70 ± 0.77	76.32 ± 0.28	34.92 ± 0.69	72.27 ± 0.43	47.77 ± 1.56	33.21 ± 0.16	75.67 ± 0.52	66.73 ± 0.52	34.06 ± 0.41	77.10 ± 2.05	59.85 ± 0.58	31.04 ± 0.75	73.22 ± 0.65	61.36 ± 0.46	32.75 ± 0.19	49.38 ± 0.31	35.05 ± 0.46	30.85 ± 0.67	94.34 ± 0.24	49.67 ± 0.39	29.43 ± 0.37	85.82 ± 0.16
1800	18.94 ± 0.75	76.48 ± 0.60	40.92 ± 0.78	76.34 ± 0.94	84.59 ± 0.18	46.10 ± 0.28	74.58 ± 1.24	88.62 ± 0.58	44.53 ± 0.50	87.60 ± 0.38	54.38 ± 0.31	41.16 ± 0.47	98.43 ± 1.31	86.23 ± 0.64	43.24 ± 0.20	99.78 ± 0.33	87.43 ± 1.81	42.07 ± 0.26	98.23 ± 0.81	70.38 ± 0.33	36.52 ± 0.30	86.71 ± 1.08	38.57 ± 0.26	38.41 ± 0.37	100.53 ± 0.56	66.70 ± 0.93	33.41 ± 0.43	94.71 ± 1.45
2100	22.81 ± 0.70	97.46 ± 0.43	46.77 ± 0.58	99.10 ± 1.60	117.59 ± 0.26	69.64 ± 0.10	103.64 ± 1.78	118.69 ± 1.06	57.80 ± 0.23	100.03 ± 1.90	66.76 ± 0.46	47.77 ± 0.71	121.72 ± 0.41	103.04 ± 0.87	49.44 ± 0.39	126.10 ± 0.73	115.28 ± 2.82	47.10 ± 0.93	119.60 ± 0.20	78.65 ± 0.30	41.42 ± 0.02	124.49 ± 2.68	71.91 ± 0.14	43.42 ± 0.15	134.85 ± 1.93	74.62 ± 0.27	40.38 ± 0.47	120.44 ± 1.45

## Sheet: Mean ± Standard Deviation2
	900	1200	1500	1800	2100
Lihengyun nutritional powder	9.62 ± 0.20	14.57 ± 0.18	15.12 ± 0.14	18.94 ± 0.75	22.81 ± 0.70
Rice Carrot Pork	16.43 ± 0.05	24.36 ± 0.37	38.72 ± 0.27	76.48 ± 0.60	97.46 ± 0.43
Rice Flour Carrot Pork	15.43 ± 0.55	21.70 ± 0.13	32.89 ± 0.78	40.92 ± 0.78	46.77 ± 0.58
Rice Sweet Potato Carrot Pork	28.91 ± 1.38	35.46 ± 1.27	58.84 ± 0.89	76.34 ± 0.94	99.10 ± 1.60
Rice Carrot Beef	34.81 ± 0.81	52.71 ± 0.24	67.84 ± 0.83	84.59 ± 0.18	117.59 ± 0.26
Rice Flour Carrot Beef	16.96 ± 0.82	24.85 ± 1.13	32.67 ± 0.42	46.10 ± 0.28	69.64 ± 0.10
Rice Sweet Potato Carrot Beef	33.14 ± 0.57	48.33 ± 0.42	59.70 ± 0.77	74.58 ± 1.24	103.64 ± 1.78
Rice Carrot Fish	33.06 ± 0.06	58.69 ± 0.61	76.32 ± 0.28	88.62 ± 0.58	118.69 ± 1.06
Rice Flour Carrot Fish	15.77 ± 0.34	24.79 ± 0.54	34.92 ± 0.69	44.53 ± 0.50	57.80 ± 0.23
Rice Sweet Potato Carrot Fish	30.13 ± 2.61	43.74 ± 0.30	72.27 ± 0.43	87.60 ± 0.38	100.03 ± 1.90
Rice Celery Pork	15.86 ± 0.04	28.95 ± 0.85	47.77 ± 1.56	54.38 ± 0.31	66.76 ± 0.46
Rice Flour Celery Pork	18.26 ± 0.81	21.56 ± 0.55	33.21 ± 0.16	41.16 ± 0.47	47.77 ± 0.71
Rice Sweet Potato Celery Pork	34.09 ± 0.78	44.27 ± 1.11	75.67 ± 0.52	98.43 ± 1.31	121.72 ± 0.41
Rice Celery Beef	38.56 ± 0.45	51.47 ± 0.45	66.73 ± 0.52	86.23 ± 0.64	103.04 ± 0.87
Rice Flour Celery Beef	18.08 ± 0.78	28.65 ± 0.47	34.06 ± 0.41	43.24 ± 0.20	49.44 ± 0.39
Rice Sweet Potato Celery Beef	38.20 ± 0.71	45.35 ± 0.44	77.10 ± 2.05	99.78 ± 0.33	126.10 ± 0.73
Rice Celery Fish	28.19 ± 0.44	41.73 ± 1.03	59.85 ± 0.58	87.43 ± 1.81	115.28 ± 2.82
Rice Flour Celery Fish	18.41 ± 0.75	20.68 ± 0.20	31.04 ± 0.75	42.07 ± 0.26	47.10 ± 0.93
Rice Sweet Potato Celery Fish	35.00 ± 0.80	57.07 ± 0.38	73.22 ± 0.65	98.23 ± 0.81	119.60 ± 0.20
Rice Cabbage Pork	15.99 ± 0.37	20.69 ± 0.46	61.36 ± 0.46	70.38 ± 0.33	78.65 ± 0.30
Rice Flour Cabbage Pork	16.88 ± 1.27	24.97 ± 0.46	32.75 ± 0.19	36.52 ± 0.30	41.42 ± 0.02
Rice Sweet Potato Cabbage Pork	24.68 ± 1.27	39.50 ± 0.65	49.38 ± 0.31	86.71 ± 1.08	124.49 ± 2.68
Rice Cabbage Beef	25.82 ± 0.37	31.04 ± 0.80	35.05 ± 0.46	38.57 ± 0.26	71.91 ± 0.14
Rice Flour Cabbage Beef	21.66 ± 0.65	25.92 ± 0.09	30.85 ± 0.67	38.41 ± 0.37	43.42 ± 0.15
Rice Sweet Potato Cabbage Beef	35.49 ± 0.42	48.98 ± 0.58	94.34 ± 0.24	100.53 ± 0.56	134.85 ± 1.93
Rice Cabbage Fish	19.93 ± 0.72	25.59 ± 0.25	49.67 ± 0.39	66.70 ± 0.93	74.62 ± 0.27
Rice Flour Cabbage Fish	18.71 ± 0.05	24.23 ± 0.81	29.43 ± 0.37	33.41 ± 0.43	40.38 ± 0.47
Rice Sweet Potato Cabbage Fish	30.92 ± 1.24	55.93 ± 0.67	85.82 ± 0.16	94.71 ± 1.45	120.44 ± 1.45
